# Supplementary material for: Cluster analysis on high dimensional RNA-seq data with applications to cancer research - An evaluation study
Source: PLoS One. 2019 Dec 5;14(12):e0219102. doi: 10.1371/journal.pone.0219102 (PMC6894875; doi:10.1371/journal.pone.0219102)
Supplement: S1 Table — Adjusted Rand index for different data sets and 30 clustering approaches (combination of clustering method and selection method). (XLSX) [file pone.0219102.s001.xlsx]

## Sheet: Blad1
Selection method	Clustering method	Brain	Breast	Kidney	Stomach
100 genes	Hclust (M)	0.04	0.602	-0.006	0.059
	Hclust (cor)	0.021	0.542	0.031	0.004
	kmeans	0.086	0.611	0.281	0.054
	SOM	0.086	0.614	0.281	0.054
	AP	0.141	0.188	0.307	0.15
	CE	0.097	0.614	0.268	0.059
1000 genes	Hclust (M)	0.142	0.589	0.185	0.39
	Hclust (cor)	0.268	0.601	0.336	0.042
	kmeans	0.075	0.082	0.242	0.193
	SOM	0.075	0.078	0.242	0.184
	AP	0.112	0.68	0.117	0.02
	CE	0.075	0.676	0.23	0.184
All genes	Hclust (M)	0.486	0.339	-0.006	0.075
	Hclust (cor)	0.181	0.624	0.174	0.04
	kmeans	0.09	-0.003	0.219	0.149
	SOM	-0.004	0.695	-0.001	0.216
	AP	0.2	0.103	0.154	0.203
	CE	0.194	-0.015	0.164	0.149
5 PC	Hclust (M)	0.415	0.554	0.019	0.31
	Hclust (cor)	0.018	-0.018	-0.005	0.002
	kmeans	0.101	-0.003	0.255	0.149
	SOM	0.101	0.001	0.242	0.149
	AP	0.137	-0.001	0.154	-0.04
	CE	0.194	-0.015	0.174	0.149
30 PC	Hclust (M)	0.096	0.703	0.093	0.055
	Hclust (cor)	0.04	0.357	0.032	0.027
	kmeans	0.09	-0.003	0.268	0.149
	SOM	0.09	0.694	0.23	0.149
	AP	0.16	0.662	0.117	0.055
	CE	0.194	0.581	0.164	0.149
	Median	0.099	0.548	0.174	0.149
