# Supplementary material for: Cluster analysis on high dimensional RNA-seq data with applications to cancer research - An evaluation study
Source: PLoS One. 2019 Dec 5;14(12):e0219102. doi: 10.1371/journal.pone.0219102 (PMC6894875; doi:10.1371/journal.pone.0219102)
Supplement: S2 Table — Average adjusted Rand for different sample sizes (n) a 50/50% distribution of subtypes. The table shows the mean values based on 10 random sub-sampled data sets. (XLSX) [file pone.0219102.s002.xlsx]

## Sheet: Blad1
Selection method	Clustering method	Brain
		n=40	n=50	n=60	n=70	n=80	n=90	n=100	n=110
100 genes	Hclust (M)	0.1182	0.117	0.1641	0.1122	0.0834	0.1012	0.0945	0.1314
	Hclust (cor)	0.0178	0.1121	0.0916	0.0567	0.0515	0.0683	0.0547	0.0772
	kmeans	0.078	0.0932	0.0635	0.0553	0.0608	0.0802	0.0622	0.0704
	SOM	0.0866	0.1059	0.0974	0.1125	0.0848	0.1715	0.1404	0.132
	AP	0.0209	0.0148	0.0056	-0.0033	0.0043	0.0017	0.0104	0.0128
	CE	0.1329	0.1571	0.2366	0.118	0.1139	0.2061	0.1073	0.1918
1000 genes	Hclust (M)	0.0128	0.1162	0.0864	0.0612	0.0523	0.0718	0.0593	0.0802
	Hclust (cor)	0.0852	0.1123	0.0898	0.0666	0.0862	0.1128	0.0918	0.1361
	kmeans	0.012	0.0932	0.0667	0.0569	0.0619	0.0792	0.0622	0.0723
	SOM	0.1296	0.113	0.0806	0.0737	0.0683	0.1365	0.0707	0.1193
	AP	0.225	0.1495	0.2741	0.1371	0.2036	0.1869	0.2528	0.2056
	CE	0.1646	0.1969	0.2025	0.0998	0.0673	0.2671	0.1139	0.1422
All genes	Hclust (M)	0.0252	0.0279	0.0304	0.0457	0.0163	0.0219	0.0169	0.0192
	Hclust (cor)	0.0738	0.0973	0.0667	0.0497	0.0656	0.0913	0.1074	0.077
	kmeans	0.138	0.291	0.2211	0.1842	0.2039	0.2623	0.1719	0.2147
	SOM	0.0619	0.0917	0.0837	0.089	0.0683	0.135	0.0763	0.124
	AP	0.126	0.1171	0.094	0.0771	0.0992	0.1467	0.0898	0.1288
	CE	0.1836	0.3265	0.3591	0.3085	0.2944	0.3024	0.2178	0.4578
5 PC	Hclust (M)	0.0553	0.0462	0.0515	0.0594	0.0147	0.0491	0.0309	0.0335
	Hclust (cor)	0.133	0.1781	0.1871	0.1563	0.0741	0.1847	0.1912	0.1572
	kmeans	0.0851	0.1259	0.0934	0.0962	0.0979	0.1591	0.1055	0.1104
	SOM	0.3007	0.2803	0.0679	0.1815	0.2556	0.239	0.1682	0.2256
	AP	0.126	0.1171	0.0916	0.079	0.0992	0.1463	0.0913	0.1288
	CE	0.0999	0.1085	0.0974	0.0913	0.0754	0.1423	0.0805	0.1196
30 PC	Hclust (M)	0.0178	0.1121	0.0916	0.0567	0.0515	0.0683	0.0547	0.0772
	Hclust (cor)	0.0623	0.1096	0.0602	0.0384	0.0508	0.0656	0.0773	0.0926
	kmeans	0.0037	0.02	0.0011	0.0126	0.0075	0.0011	0.0063	0.0029
	SOM	0.1502	0.1486	0.0849	0.0935	0.1232	0.1786	0.1182	0.1463
	AP	0.2039	0.1977	0.2836	0.2075	0.2116	0.2684	0.1992	0.2656
	CE	0.0135	0.061	0.0513	0.0578	0.0593	0.1202	0.0444	0.0118
	Median	0.0859	0.11265	0.0907	0.07805	0.0712	0.13575	0.09055	0.1218
