# Supplementary material for: Cluster analysis on high dimensional RNA-seq data with applications to cancer research - An evaluation study
Source: PLoS One. 2019 Dec 5;14(12):e0219102. doi: 10.1371/journal.pone.0219102 (PMC6894875; doi:10.1371/journal.pone.0219102)
Supplement: S3 Table — Average adjusted Rand for different sample sizes (n) and a 50/50% distribution of subtypes. The table shows the mean values based on 10 random sub-sampled data sets. (XLSX) [file pone.0219102.s003.xlsx]

## Sheet: Blad1
Selection method	Clustering method	Breast
		n=40	n=50	n=60	n=70	n=80	n=90	n=100	n=110	n=330
100 genes	Hclust (M)	0.5031	0.5501	0.5355	0.5789	0.5556	0.6204	0.551	0.5694	0.5749
	Hclust (cor)	0.6633	0.5634	0.5825	0.5872	0.5101	0.5993	0.5642	0.5652	0.5412
	kmeans	0.5266	0.4887	0.489	0.6005	0.516	0.5638	0.4869	0.5532	0.4891
	SOM	0.2981	0.1643	0.1912	0.3047	0.3484	0.192	0.3878	0.4387	0.387
	AP	-0.0045	0.0058	0.0016	-0.0004	0.0211	0.0144	0.0157	0.0039	0.0033
	CE	0.4717	0.4546	0.4259	0.4982	0.4329	0.4758	0.4484	0.5254	0.4641
1000 genes	Hclust (M)	0.6385	0.5554	0.5825	0.5874	0.5136	0.6063	0.549	0.5544	0.5376
	Hclust (cor)	0.562	0.4641	0.5159	0.5818	0.5053	0.5064	0.5156	0.5293	0.5263
	kmeans	0.4715	0.4837	0.4834	0.5913	0.5122	0.5707	0.4979	0.5532	0.4891
	SOM	0.5248	0.5726	0.4848	0.5995	0.4863	0.5839	0.4777	0.5623	0.496
	AP	0.4758	0.3457	0.3585	0.4517	0.3614	0.3865	0.3988	0.4467	0.4208
	CE	0.4477	0.4321	0.3956	0.4713	0.4528	0.5586	0.4574	0.5222	0.4503
All genes	Hclust (M)	0.0614	0.0489	0.0362	0.0605	0.0204	0.039	0.0644	0.0716	0.1772
	Hclust (cor)	0.5266	0.4492	0.4795	0.5958	0.5092	0.5509	0.4922	0.5451	0.4822
	kmeans	0.1854	0.2422	0.3838	0.4337	0.4288	0.433	0.4592	0.5107	0.4544
	SOM	0.2898	0.4616	0.4723	0.5995	0.4922	0.5917	0.4777	0.5594	0.4994
	AP	0.5269	0.4827	0.4971	0.5862	0.4882	0.5733	0.4988	0.5627	0.4986
	CE	0.4146	0.3803	0.3457	0.3924	0.4084	0.4055	0.3778	0.4338	0.3969
5 PC	Hclust (M)	0.6064	0.4826	0.5178	0.5248	0.4817	0.5545	0.4928	0.5269	0.4388
	Hclust (cor)	0.4802	0.4652	0.4438	0.5417	0.4026	0.5161	0.514	0.5129	0.4332
	kmeans	0.2893	0.4093	0.3974	0.5821	0.4457	0.5387	0.4868	0.5413	0.4945
	SOM	0.3669	0.5195	0.4598	0.5171	0.525	0.5345	0.495	0.5529	0.4925
	AP	0.5269	0.479	0.4971	0.5862	0.4882	0.5701	0.4876	0.5627	0.4995
	CE	0.5248	0.5204	0.4824	0.5906	0.4933	0.5872	0.4992	0.5621	0.5002
30 PC	Hclust (M)	0.6395	0.5634	0.5825	0.5872	0.5101	0.5993	0.5642	0.5652	0.5403
	Hclust (cor)	0.5235	0.3864	0.4281	0.5039	0.4656	0.4898	0.421	0.4689	0.4062
	kmeans	0.0218	0.0056	0.0168	0.0081	0.0398	0.0265	0.0123	0.0161	0.019
	SOM	0.5327	0.4448	0.4969	0.4852	0.4918	0.5372	0.4798	0.4971	0.1463
	AP	0.3986	0.2695	0.3992	0.465	0.3833	0.4237	0.443	0.4833	0.2656
	CE	0.1045	0.2156	0.1849	0.1138	0.1255	0.2735	0.0835	0.2465	0.0118
	Median	0.478	0.4581	0.46605	0.53325	0.484	0.53795	0.4833	0.5281	0.47315
