# Supplementary material for: Cluster analysis on high dimensional RNA-seq data with applications to cancer research - An evaluation study
Source: PLoS One. 2019 Dec 5;14(12):e0219102. doi: 10.1371/journal.pone.0219102 (PMC6894875; doi:10.1371/journal.pone.0219102)
Supplement: S4 Table — Average adjusted Rand for different sample sizes (n) a 50/50% distribution of subtypes. The table shows the mean values based on 10 random sub-sampled data sets. (XLSX) [file pone.0219102.s004.xlsx]

## Sheet: Blad1
Selection method	Clustering method	Kidney
		n=40	n=50	n=60	n=70	n=80	n=90	n=100
100 genes	Hclust (M)	0.11851	0.21379	0.09272	0.17552	0.18065	0.14782	0.24616
	Hclust (cor)	0.16801	0.19781	0.14471	0.18551	0.14126	0.17328	0.26863
	kmeans	0.1948	0.21196	0.06099	0.10012	0.10586	0.1297	0.22348
	SOM	0.02464	0.20211	0.08471	0.07672	0.11124	0.10591	0.16649
	AP	-0.00639	-0.00297	-0.0038	-0.00648	0.00046	-0.00221	-0.00303
	CE	0.10306	0.17147	0.07662	0.12123	0.11473	0.10728	0.18181
1000 genes	Hclust (M)	0.15203	0.15749	0.15089	0.19339	0.1338	0.1597	0.27526
	Hclust (cor)	0.10261	0.14399	0.05605	0.06144	0.04892	0.07126	0.11611
	kmeans	0.17391	0.1973	0.08954	0.10157	0.08711	0.1417	0.16969
	SOM	0.11938	0.17684	0.07699	0.15369	0.13772	0.15374	0.24388
	AP	0.10292	0.21851	0.12232	0.13456	0.09839	0.10529	0.19359
	CE	0.13877	0.22588	0.13548	0.18298	0.17149	0.18328	0.2231
All genes	Hclust (M)	-0.0008	0.04529	0.01792	0.00952	0.02914	0.0321	0.05363
	Hclust (cor)	0.1429	0.21396	0.06607	0.09692	0.11452	0.13468	0.19726
	kmeans	0.02648	0.03207	0.05438	0.05845	0.06177	0.07794	0.11858
	SOM	0.05415	0.05391	0.04679	0.13899	0.15858	0.16353	0.22827
	AP	0.12883	0.2291	0.09215	0.18458	0.14334	0.17337	0.243
	CE	0.03182	0.16784	0.01558	0.05295	0.09597	0.02457	0.09437
5 PC	Hclust (M)	0.21188	0.11713	0.0521	0.18794	0.07298	0.12005	0.17113
	Hclust (cor)	0.1462	0.16598	0.14497	0.19412	0.23278	0.14994	0.25174
	kmeans	0.04559	0.10135	0.05832	0.12045	0.11454	0.12673	0.20656
	SOM	0.07486	0.10866	0.15054	0.11266	0.11983	0.22764	0.2082
	AP	0.12883	0.2291	0.09499	0.18294	0.14927	0.17353	0.24218
	CE	0.11938	0.19193	0.07091	0.15372	0.13608	0.16096	0.25173
30 PC	Hclust (M)	0.16075	0.19394	0.16065	0.18957	0.14124	0.17349	0.25989
	Hclust (cor)	0.14958	0.1951	0.05044	0.08174	0.13661	0.11669	0.21542
	kmeans	0.00145	0.0233	0.00761	0.00582	0.01144	0.00733	0.00982
	SOM	0.13012	0.22926	0.10638	0.17779	0.12862	0.19382	0.23118
	AP	0.08708	0.07146	0.04567	0.06694	0.11019	0.06598	0.13357
	CE	0.01676	0.00033	-0.00042	0.02002	0.00013	0.00135	0.02841
	Median	0.118945	0.174155	0.073765	0.12084	0.114635	0.13219	0.20738
