# Supplementary material for: Cluster analysis on high dimensional RNA-seq data with applications to cancer research - An evaluation study
Source: PLoS One. 2019 Dec 5;14(12):e0219102. doi: 10.1371/journal.pone.0219102 (PMC6894875; doi:10.1371/journal.pone.0219102)
Supplement: S5 Table — Average adjusted Rand for different sample sizes (n) a 50/50% distribution of subtypes. The table shows the mean values based on 10 random sub-sampled data sets. (XLSX) [file pone.0219102.s005.xlsx]

## Sheet: Blad1
Selection method	Clustering method	Stomach
		n=40	n=50	n=60	n=70	n=80
100 genes	Hclust (M)	0.21279	0.07471	0.15811	0.09022	0.16517
	Hclust (cor)	0.06718	0.01761	0.10023	0.01669	0.02513
	kmeans	0.28429	0.24748	0.20133	0.31293	0.27666
	SOM	0.11899	0.1078	0.03133	0.14409	0.1524
	AP	-0.01066	-0.00596	0.01587	0.00216	0.01358
	CE	0.18791	0.1289	0.14662	0.12227	0.18425
1000 genes	Hclust (M)	0.05996	0.01761	0.10023	0.01669	0.03227
	Hclust (cor)	0.21797	0.18374	0.12371	0.15917	0.17559
	kmeans	0.28429	0.25503	0.20133	0.31293	0.27666
	SOM	0.23896	0.17267	0.16919	0.20904	0.2505
	AP	0.21888	0.13963	0.15246	0.2499	0.23804
	CE	0.03768	0.0581	0.05019	0.02941	0.00829
All genes	Hclust (M)	-0.00341	0.0157	0.00037	0.01931	0.00014
	Hclust (cor)	0.31011	0.25323	0.19931	0.32055	0.28051
	kmeans	0.125	0.10448	0.0939	0.14861	0.18787
	SOM	0.11987	0.19365	0.17046	0.20516	0.24853
	AP	0.25675	0.17557	0.17109	0.21964	0.25326
	CE	0.17883	0.18285	0.12633	0.13465	0.2002
5 PC	Hclust (M)	0.05718	0.01546	0.05174	0.033	0.02947
	Hclust (cor)	0.21478	0.19284	0.15126	0.19541	0.12437
	kmeans	0.14447	0.16075	0.13164	0.15084	0.22109
	SOM	0.20902	0.17308	0.17241	0.16611	0.20997
	AP	0.25675	0.17557	0.17109	0.22801	0.25326
	CE	0.24798	0.16755	0.16478	0.21295	0.24941
30 PC	Hclust (M)	0.06334	0.01761	0.10023	0.01669	0.02513
	Hclust (cor)	0.32555	0.18081	0.19802	0.30367	0.2407
	kmeans	-0.0009	0.00772	0.00238	0.00172	0.01075
	SOM	0.2642	0.16904	0.17014	0.2355	0.25634
	AP	0.18635	0.11045	0.06918	0.15499	0.16994
	CE	0.06078	0.07632	0.13238	0.11713	0.18603
	Median	0.18713	0.15019	0.1395	0.152915	0.18695
