# Supplementary material for: Cluster analysis on high dimensional RNA-seq data with applications to cancer research - An evaluation study
Source: PLoS One. 2019 Dec 5;14(12):e0219102. doi: 10.1371/journal.pone.0219102 (PMC6894875; doi:10.1371/journal.pone.0219102)
Supplement: S6 Table — Average adjusted Rand for different sample sizes (n) for a 20/80% distribution of subtypes. The table shows the mean values based on 10 random sub-sampled data sets. (XLSX) [file pone.0219102.s006.xlsx]

## Sheet: Blad1
Selection method	Clustering method	Brain
		n=40	n=50	n=60	n=70	n=80	n=90	n=100	n=110	n=120
100 genes	Hclust (M)	0.04338	0.08758	0.05431	0.06919	0.06278	0.0367	0.06946	0.06842	0.08747
	Hclust (cor)	0.0187	0.00843	-0.00087	0.01864	0.03961	0.01483	0.02566	0.04488	0.03192
	kmeans	0.02471	0.09203	0.03518	0.05099	0.05001	0.0455	0.05686	0.05637	0.06028
	SOM	0.08551	0.16445	0.09615	0.10065	0.08176	0.11888	0.11218	0.0817	0.1386
	AP	-0.01801	0.00082	-0.00625	0.02536	-0.01536	-0.017	-0.00574	-0.00809	0.01271
	CE	0.12139	0.18115	0.14619	0.14888	0.11535	0.1353	0.15943	0.11501	0.1278
1000 genes	Hclust (M)	0.01614	0.00686	0.00241	0.02498	0.04085	0.02196	0.02416	0.04796	0.04173
	Hclust (cor)	0.0524	0.10343	0.07249	0.04738	0.05859	0.04022	0.0662	0.05947	0.07216
	kmeans	0.02471	0.09203	0.04569	0.05099	0.05001	0.04433	0.05686	0.05774	0.06028
	SOM	0.05445	0.1385	0.08156	0.08554	0.04331	0.11194	0.07305	0.08938	0.08576
	AP	0.12812	0.18075	0.09378	0.10858	0.09868	0.10371	0.10601	0.07231	0.12059
	CE	0.1332	0.21215	0.11544	0.15901	0.12994	0.17181	0.18271	0.12818	0.1847
All genes	Hclust (M)	-0.00992	0.01171	0.01737	0.04224	0.02905	0.00645	0.00447	0.02247	0.00999
	Hclust (cor)	0.03266	0.0886	0.04559	0.05974	0.05757	0.04446	0.05839	0.06332	0.07352
	kmeans	0.08606	0.09144	0.19569	0.11058	0.12131	0.02358	0.07946	0.09855	0.07447
	SOM	0.04244	0.13284	0.07094	0.08097	0.05227	0.10883	0.0814	0.09524	0.08469
	AP	0.09581	0.14243	0.08179	0.09496	0.08047	0.11615	0.09279	0.10456	0.09637
	CE	0.23219	0.30724	0.21926	0.34839	0.19638	0.25495	0.27128	0.24579	0.22657
5 PC	Hclust (M)	0.01573	0.00811	0.01926	0.02141	0.03816	0.024	0.02343	0.0163	0.04747
	Hclust (cor)	0.05467	0.09628	0.04994	0.09234	0.13617	0.1023	0.13131	0.10832	0.14031
	kmeans	0.0367	0.15333	0.10803	0.13272	0.07135	0.11223	0.12699	0.10793	0.12141
	SOM	0.05665	0.03095	0.05252	0.02386	0.07442	0.02735	0.09848	0.08624	0.08136
	AP	0.09206	0.14243	0.08179	0.0999	0.08047	0.11679	0.09439	0.10456	0.09637
	CE	0.06313	0.13316	0.06598	0.07169	0.0714	0.10148	0.07557	0.09105	0.0855
30 PC	Hclust (M)	0.01394	0.00843	-0.00087	0.01864	0.03961	0.01497	0.02566	0.04488	0.03519
	Hclust (cor)	0.10357	0.14437	0.05906	0.09982	0.06833	0.03935	0.06939	0.07635	0.08072
	kmeans	0.02754	0.03395	0.08959	0.12773	0.09728	0.0273	0.10878	0.07184	0.04789
	SOM	0.10771	0.14706	0.09275	0.10573	0.08198	0.10641	0.08987	0.07841	0.0983
	AP	0.12344	0.13992	0.07641	0.07545	0.08417	0.06165	0.08527	0.10897	0.11705
	CE	0.0238	0.02285	0.0382	0.04893	0.05436	0.07248	0.04915	0.03592	0.05848
	Median	0.053425	0.099855	0.06846	0.07821	0.06984	0.053575	0.077515	0.07738	0.083025
