# Supplementary material for: Cluster analysis on high dimensional RNA-seq data with applications to cancer research - An evaluation study
Source: PLoS One. 2019 Dec 5;14(12):e0219102. doi: 10.1371/journal.pone.0219102 (PMC6894875; doi:10.1371/journal.pone.0219102)
Supplement: S7 Table — Average adjusted Rand for different sample sizes (n) for a 20/80% distribution of subtypes. The table shows the mean values based on 10 random sub-sampled data sets. (XLSX) [file pone.0219102.s007.xlsx]

## Sheet: Blad1
Selection method	Clustering method	Breast
		n=40	n=50	n=60	n=70	n=80	n=90	n=100	n=110	n=270
100 genes	Hclust (M)	0.31475	0.21724	0.18061	0.17422	0.14607	0.18398	0.19312	0.28703	0.13421
	Hclust (cor)	0.43898	0.22801	0.31927	0.19585	0.18774	0.22633	0.20811	0.35312	0.20958
	kmeans	0.20735	0.06893	0.19503	0.12253	0.17127	-0.00633	-0.00834	0.18929	0.02283
	SOM	0.09033	0.10578	0.06129	0.04716	0.15173	0.01708	0.02047	0.16951	0.35013
	AP	-0.01721	-0.0057	0.01302	0.08351	0.08774	0.04332	0.04119	0.01511	0.1207
	CE	0.48554	0.31201	0.26623	0.28063	0.25426	0.17452	0.08859	0.26582	0.3827
1000 genes	Hclust (M)	0.41652	0.25752	0.33167	0.20096	0.21892	0.26622	0.21914	0.37879	0.23804
	Hclust (cor)	0.31172	0.16394	0.1874	0.12905	0.17209	0.18785	0.10955	0.205	0.24434
	kmeans	0.25582	0.10905	0.15354	0.19839	0.21635	-0.00156	-0.0073	0.23255	0.02473
	SOM	0.41699	0.14427	0.26899	0.09213	0.13276	0.0719	0.00304	0.0315	0.06602
	AP	0.16352	0.18228	0.28615	0.09044	0.21197	0.23332	0.2953	0.34175	0.28202
	CE	0.54823	0.45672	0.41371	0.35578	0.35672	0.44292	0.37702	0.49776	0.60304
All genes	Hclust (M)	0.33073	0.28257	0.30318	0.22847	0.29075	0.26975	0.35923	0.20743	0.45154
	Hclust (cor)	0.31253	0.1839	0.1975	0.20624	0.23695	0.1565	0.00089	0.22923	0.19005
	kmeans	0.18712	0.1201	0.09205	0.10032	0.19048	0.11132	0.00453	0.07685	0.17738
	SOM	0.29282	0.25396	0.24504	0.145	0.20897	0.06697	0.00292	0.02225	0.06519
	AP	0.41388	0.08876	0.26255	0.14227	0.21349	0.0635	0.00062	0.03248	0.06876
	CE	0.47397	0.19255	0.2743	0.21126	0.40518	0.22576	0.09439	0.32059	0.33468
5 PC	Hclust (M)	0.43981	0.26822	0.37185	0.2862	0.32706	0.27895	0.14418	0.4013	0.37421
	Hclust (cor)	0.62601	0.48902	0.55704	0.41785	0.58983	0.53576	0.44993	0.49322	0.58182
	kmeans	0.35828	0.20227	0.18831	0.04974	0.19133	0.07528	-0.01925	0.03323	0.16547
	SOM	0.11848	0.10915	0.06987	0.23538	0.12917	0.04272	0.139	0.12516	0.00911
	AP	0.41388	0.14657	0.26255	0.14642	0.20999	0.06311	-0.00647	0.03276	0.07307
	CE	0.30578	0.13579	0.16751	0.09441	0.13517	0.06793	7e-05	0.03242	0.06682
30 PC	Hclust (M)	0.44402	0.23666	0.31927	0.19585	0.18905	0.22633	0.20878	0.33715	0.20919
	Hclust (cor)	0.2471	0.20813	0.21936	0.24803	0.23064	0.14869	0.02441	0.35821	0.08327
	kmeans	-0.08485	-0.07016	-0.08149	-0.04166	0.09475	-0.02258	-0.008	-0.08052	0.25532
	SOM	0.23711	0.09128	0.26167	0.14889	0.19442	0.07405	0.04323	0.05485	0.07648
	AP	0.44289	0.13092	0.05432	0.09122	0.09387	0.10753	0.03247	0.00814	0.08194
	CE	0.11935	0.02876	0.00691	0.07181	-0.00326	0.087	0.01248	0.07741	0.05634
	Median	0.31364	0.17311	0.2322	0.147655	0.192875	0.109425	0.03683	0.197145	0.171425
