# Supplementary material for: Cluster analysis on high dimensional RNA-seq data with applications to cancer research - An evaluation study
Source: PLoS One. 2019 Dec 5;14(12):e0219102. doi: 10.1371/journal.pone.0219102 (PMC6894875; doi:10.1371/journal.pone.0219102)
Supplement: S8 Table — Average adjusted Rand for different sample sizes (n) for a 20/80% distribution of subtypes. The table shows the mean values based on 10 random sub-sampled data sets. (XLSX) [file pone.0219102.s008.xlsx]

## Sheet: Blad1
Selection method	Clustering method	Kidney
		n=40	n=50	n=60	n=70
100 genes	Hclust (M)	0.03406	0.05901	0.06484	0.09602
	Hclust (cor)	0.08845	0.11182	0.084	0.11313
	kmeans	0.01512	0.00436	0.01954	0.04741
	SOM	0.06081	-0.01501	0.01143	0.10816
	AP	-0.00253	0.03958	0.00178	0.0043
	CE	0.04767	-0.01676	0.02701	0.02046
1000 genes	Hclust (M)	0.06298	0.08814	0.07683	0.10489
	Hclust (cor)	0.01608	-0.00335	0.00773	0.00458
	kmeans	-0.00843	-0.01469	0.03771	0.0353
	SOM	-0.00448	-0.02628	0.00956	0.03138
	AP	0.04061	0.01835	0.04925	0.055
	CE	0.00574	0.01339	0.0717	0.06997
All genes	Hclust (M)	0.02384	0.02731	0.01421	0.02173
	Hclust (cor)	0.0191	0.00364	0.03059	0.03952
	kmeans	-0.00219	-0.01614	0.0021	0.02031
	SOM	0.03793	-0.04632	-0.00389	0.00892
	AP	-0.00611	-0.02372	0.01079	0.04398
	CE	0.02195	0.01028	0.02564	0.04332
5 PC	Hclust (M)	0.08148	0.09501	0.10327	0.11442
	Hclust (cor)	0.12117	0.06905	0.10644	0.19921
	kmeans	0.08333	-0.03438	-0.00798	0.0351
	SOM	0.03916	0.00684	0.016	0.02931
	AP	-0.00617	-0.02849	0.00509	0.04579
	CE	0.00295	-0.02913	0.00399	0.02136
30 PC	Hclust (M)	0.08486	0.11759	0.0846	0.11097
	Hclust (cor)	0.033	-0.00234	0.01926	0.06173
	kmeans	0.11575	0.0662	0.05849	0.11776
	SOM	0.00979	-0.0277	0.00762	0.04722
	AP	0.04651	0.01593	0.01498	0.0269
	CE	-0.04922	-0.01801	0.00237	-0.02937
	Median	0.02842	0.004	0.01763	0.04365
