# Supplementary material for: Cluster analysis on high dimensional RNA-seq data with applications to cancer research - An evaluation study
Source: PLoS One. 2019 Dec 5;14(12):e0219102. doi: 10.1371/journal.pone.0219102 (PMC6894875; doi:10.1371/journal.pone.0219102)
Supplement: S9 Table — Average adjusted Rand for different sample sizes (n) for a 20/80% distribution of subtypes. The table shows the mean values based on 10 random sub-sampled data sets. (XLSX) [file pone.0219102.s009.xlsx]

## Sheet: Blad1
Selection method	Clustering method	Stomach
		n=40	n=50	n=60	n=70	n=80	n=90	n=100	n=110	n=120
100 genes	Hclust (M)	0.062	0.03711	0.09972	0.09527	0.07954	0.06313	0.03986	0.08267	0.08239
	Hclust (cor)	0.05509	0.02421	0.05272	0.06977	0.05745	0.04969	0.07091	0.04569	0.03961
	kmeans	0.12781	0.12404	0.20874	0.06044	0.0697	0.07785	0.08606	0.10317	0.11052
	SOM	0.0759	0.11417	0.06919	0.04948	0.05792	0.06618	0.08607	0.07666	0.06433
	AP	0.00513	0.02668	0.01625	0.0046	0.0241	-0.00638	0.00328	0.05212	0.02533
	CE	0.12604	0.09747	0.1164	0.06439	0.06657	0.1197	0.03092	0.06463	0.05422
1000 genes	Hclust (M)	0.04893	0.02203	0.05929	0.07668	0.07005	0.05141	0.06988	0.04669	0.03961
	Hclust (cor)	0.00791	0.04402	0.07883	0.0267	-0.0008	-0.00768	0.00249	-0.01744	1.74065e-19
	kmeans	0.12697	0.12632	0.20079	0.06374	0.0735	0.08234	0.08695	0.10394	0.10566
	SOM	0.13008	0.16223	0.22704	0.1805	0.11071	0.12223	0.07335	0.11149	0.13139
	AP	0.13501	0.1468	0.19901	0.11814	0.15327	0.0528	0.06722	0.08544	0.21896
	CE	0.02334	-0.00488	0.03561	0.00391	-0.01558	0.01475	-0.03443	-0.00525	-0.0005
All genes	Hclust (M)	0.02414	0.05841	0.06685	-0.00836	0.01428	0.01503	-0.01042	0.03156	0.01667
	Hclust (cor)	0.12041	0.12232	0.20659	0.06834	0.06202	0.07234	0.06296	0.08733	0.09522
	kmeans	0.03676	0.17943	0.1142	0.1071	0.07417	0.06886	0.1153	0.07027	0.04803
	SOM	0.06689	0.05924	0.22641	0.18536	0.11866	0.12699	0.07761	0.11065	0.12404
	AP	0.126	0.15269	0.20763	0.12959	0.12824	0.11049	0.07393	0.10317	0.1213
	CE	0.1537	0.09427	0.09856	0.07557	0.08729	0.04409	0.0583	0.07805	0.0689
5 PC	Hclust (M)	0.03263	0.02662	0.06285	0.06372	0.07352	0.04656	0.05516	0.04471	0.0406
	Hclust (cor)	0.008	0.08244	0.04847	0.04324	0.07263	0.00234	-0.01191	-0.02874	0.01638
	kmeans	0.05378	0.13393	0.21367	0.17359	0.11266	0.12604	0.04967	0.09694	0.11605
	SOM	0.10582	0.09555	0.11076	0.01699	0.13502	0.15925	0.07078	0.12641	0.08076
	AP	0.11621	0.1618	0.20763	0.13163	0.10979	0.11049	0.07363	0.09752	0.1223
	CE	0.12091	0.14868	0.20783	0.14124	0.0946	0.11353	0.05424	0.11406	0.12645
30 PC	Hclust (M)	0.05509	0.02783	0.05732	0.0686	0.05745	0.04969	0.0737	0.04569	0.03961
	Hclust (cor)	0.11444	0.22616	0.2762	0.16081	0.10808	0.20693	0.08109	0.1695	0.25299
	kmeans	0.05977	0.04969	0.10104	0.07005	0.06843	0.1508	0.08891	0.16701	0.04303
	SOM	0.16237	0.12268	0.20167	0.09765	0.14881	0.13565	0.06776	0.07072	0.13311
	AP	0.11668	0.11401	0.13114	0.14613	0.0882	0.15173	0.12347	0.13038	0.09423
	CE	0.11236	0.09489	0.00098	-0.00415	-0.00377	-0.00236	0.0599	0.03641	0.07815
	Median	0.09086	0.09651	0.11248	0.06991	0.07351	0.0706	0.06882	0.08036	0.079455
