# Supplementary material for: Cluster analysis on high dimensional RNA-seq data with applications to cancer research - An evaluation study
Source: PLoS One. 2019 Dec 5;14(12):e0219102. doi: 10.1371/journal.pone.0219102 (PMC6894875; doi:10.1371/journal.pone.0219102)
Supplement: S10 Table — Average adjusted Rand index for 10 random samplings for different proportions of subtypes in the Brain data set. (XLSX) [file pone.0219102.s010.xlsx]

## Sheet: Blad1
Selection method	Clustering method	Brain
		0.1	0.2	0.3	0.4	0.5
100 genes	Hclust (M)	-0.00307	0.00772	0.05892	0.02569	0.0132
	Hclust (cor)	0.00038	0.00231	0.03488	0.00912	0.02025
	kmeans	0.00823	0.02689	0.07648	0.08859	0.05409
	SOM	0.00768	0.0263	0.07511	0.08718	0.05409
	AP	0.00931	0.05929	0.10642	0.15009	0.09739
	CE	0.00561	0.02993	0.07529	0.08885	0.05988
1000 genes	Hclust (M)	0.02537	0.04817	0.07051	0.09196	0.04554
	Hclust (cor)	0.07985	0.13692	0.14964	0.24905	0.10488
	kmeans	0.0334	0.04553	0.07602	0.07164	0.05426
	SOM	0.03396	0.04487	0.07602	0.07909	0.05498
	AP	0.03147	0.0472	0.06662	0.08305	0.08147
	CE	0.03644	0.04918	0.07464	0.09152	0.05952
All genes	Hclust (M)	0.13141	0.23991	0.31342	0.29356	0.27874
	Hclust (cor)	0.10799	0.14833	0.18022	0.25749	0.11794
	kmeans	0.04892	0.05794	0.09847	0.11256	0.07431
	SOM	0.00427	0.03277	0.09877	0.04804	0.04933
	AP	0.06023	0.04658	0.15975	0.25448	0.21552
	CE	0.10268	0.12111	0.20167	0.19714	0.11662
5 PC	Hclust (M)	0.11961	0.0981	0.17062	0.24873	0.0231
	Hclust (cor)	-0.00927	0.03513	0.00014	0.00791	0.00797
	kmeans	0.06123	0.06423	0.12199	0.11692	0.08166
	SOM	0.05968	0.06405	0.12178	0.11692	0.08059
	AP	0.03036	0.06666	0.10619	0.17915	0.12816
	CE	0.10268	0.1064	0.16877	0.19714	0.10162
30 PC	Hclust (M)	0.0771	0.1301	0.10878	0.09071	0.05931
	Hclust (cor)	0.09071	-0.00062	0.0275	0.02123	0.00841
	kmeans	0.04628	0.0601	0.09176	0.10139	0.07096
	SOM	0.04887	0.06104	0.09459	0.09797	0.07224
	AP	0.03412	0.06643	0.14401	0.29556	0.20187
	CE	0.10268	0.12111	0.16877	0.18669	0.10162
	Median	0.04136	0.058615	0.09862	0.09968	0.0716
