# Supplementary material for: Cluster analysis on high dimensional RNA-seq data with applications to cancer research - An evaluation study
Source: PLoS One. 2019 Dec 5;14(12):e0219102. doi: 10.1371/journal.pone.0219102 (PMC6894875; doi:10.1371/journal.pone.0219102)
Supplement: S11 Table — Average adjusted Rand index for 10 random samplings for different proportions of subtypes in the Breast data set. (XLSX) [file pone.0219102.s011.xlsx]

## Sheet: Blad1
Selection method	Clustering method	Breast
		0.1	0.2	0.3	0.4	0.5	0.6	0.7	0.8	0.9
100 genes	Hclust (M)	-0.01918	0.45291	0.70199	0.5732	0.53844	0.35591	0.35914	0.19377	0.08363
	Hclust (cor)	0.16956	0.5036	0.22599	0.12806	0.10361	0.04029	0.33953	0.39535	0.24198
	kmeans	-0.00293	0.42755	0.7209	0.61685	0.59479	0.43699	0.36756	0.20606	0.07211
	SOM	-0.00318	0.4301	0.71679	0.61685	0.59479	0.43699	0.36756	0.20606	0.07211
	AP	0.00952	0.36178	0.45582	0.5532	0.60204	0.44171	0.34851	0.17999	0.04168
	CE	0.02387	0.4309	0.72357	0.62531	0.59837	0.37687	0.38081	0.21172	0.07146
1000 genes	Hclust (M)	0.01548	0.33693	0.67703	0.55814	0.47118	0.39227	0.35748	0.20394	0.0942
	Hclust (cor)	0.16681	0.64444	0.63532	0.54994	0.46431	0.37131	0.35304	0.19122	0.09855
	kmeans	0.00597	0.08922	0.69086	0.63848	0.51056	0.42674	0.36263	0.21777	0.10319
	SOM	0.00532	0.28109	0.68003	0.63512	0.51375	0.4245	0.36263	0.21621	0.10106
	AP	0.00084	0.24104	0.48146	0.54948	0.51226	0.42872	0.36786	0.2285	0.09171
	CE	0.01148	0.31343	0.67766	0.62892	0.51375	0.40416	0.36137	0.21412	0.10111
All genes	Hclust (M)	0.00823	0.35296	0.45032	0.44554	0.37906	0.35817	0.34257	0.17263	0.05501
	Hclust (cor)	0.04311	0.66555	0.62657	0.51211	0.45287	0.35934	0.30288	0.18147	0.07919
	kmeans	-0.00695	0.31025	0.59643	0.59989	0.48281	0.43604	0.36231	0.19491	0.08063
	SOM	-0.00277	-0.00082	0.11916	0.25404	0.14951	0.10272	0.02381	0.0479	-0.0168
	AP	-0.00438	0.09581	0.50414	0.44791	0.36481	0.41442	0.3158	0.19068	0.03959
	CE	-0.00701	0.39825	0.5917	0.52989	0.45836	0.38236	0.3096	0.21504	0.0837
5 PC	Hclust (M)	-0.02092	0.18144	0.55375	0.41162	0.41834	0.39061	0.33798	0.13269	0.12242
	Hclust (cor)	0.00776	0.00642	0.0013	0.01409	-0.00186	0.00302	0.02941	0.07403	0.06408
	kmeans	-0.00674	0.29962	0.59836	0.59057	0.478	0.41344	0.36888	0.20591	0.08355
	SOM	-0.00674	0.29987	0.59984	0.59057	0.47509	0.41344	0.36888	0.20591	0.09567
	AP	-0.01431	0.19713	0.55995	0.54912	0.57113	0.43185	0.38883	0.22802	0.09535
	CE	0.00371	0.47048	0.59197	0.54616	0.45836	0.38236	0.31618	0.21504	0.08193
30 PC	Hclust (M)	-0.04097	0.20899	0.28984	0.3403	0.37177	0.35641	0.28526	0.13898	0.03874
	Hclust (cor)	-0.04158	0.13205	0.06105	-0.01529	0.02867	0.03886	0.04656	0.10787	0.13726
	kmeans	-0.00394	0.30512	0.60185	0.59989	0.48104	0.41761	0.3653	0.19342	0.08537
	SOM	-0.00755	0.30847	0.60514	0.59989	0.47222	0.40762	0.3653	0.19342	0.08483
	AP	-0.01659	0.29231	0.44617	0.42313	0.48482	0.44201	0.33394	0.25328	0.04931
	CE	-0.0139	0.39723	0.5917	0.55336	0.45836	0.38236	0.33765	0.21504	0.08585
	Median	-0.003055	0.30936	0.5942	0.55157	0.473655	0.398215	0.35526	0.204925	0.083665
