# Supplementary material for: Cluster analysis on high dimensional RNA-seq data with applications to cancer research - An evaluation study
Source: PLoS One. 2019 Dec 5;14(12):e0219102. doi: 10.1371/journal.pone.0219102 (PMC6894875; doi:10.1371/journal.pone.0219102)
Supplement: S12 Table — Average adjusted Rand index for 10 random samplings for different proportions of subtypes in the Kidney data set. (XLSX) [file pone.0219102.s012.xlsx]

## Sheet: Blad1
Selection method	Clustering method	Kidney
		0.1	0.2	0.3	0.4	0.5
100 genes	Hclust (M)	0.05389	0.09443	0.06057	0.15069	0.15245
	Hclust (cor)	0.02823	0.03973	0.01688	0.02699	0.03976
	kmeans	0.04408	0.10395	0.08134	0.19183	0.19996
	SOM	0.04658	0.10395	0.09166	0.19183	0.19996
	AP	0.0194	0.05314	0.14225	0.16424	0.18763
	CE	0.05705	0.10356	0.08755	0.19119	0.17807
1000 genes	Hclust (M)	0.10761	0.04979	0.05046	0.13408	0.12162
	Hclust (cor)	0.07247	0.10896	0.10329	0.13876	0.22558
	kmeans	0.00888	0.06901	0.05547	0.14008	0.11616
	SOM	0.01306	0.06585	0.05268	0.11907	0.1188
	AP	0.00649	0.03888	0.02926	0.06151	0.03775
	CE	0.0547	0.07377	0.0575	0.14099	0.12395
All genes	Hclust (M)	-0.00709	-0.02378	0.02191	0.05334	0.03565
	Hclust (cor)	0.0099	0.03211	0.07913	0.16711	0.21098
	kmeans	-0.00793	0.00733	0.04362	0.14578	0.16
	SOM	-0.0042	-0.03196	-0.01136	0.00808	0.00068
	AP	0.03052	0.03133	0.0169	0.02352	0.11061
	CE	0.03513	-0.02271	0.03621	0.0855	0.10369
5 PC	Hclust (M)	0.02414	0.04903	0.05003	0.10833	0.09647
	Hclust (cor)	0.00762	0.01256	0.01677	0.01715	0.00892
	kmeans	-0.0001	0.06715	0.04318	0.14788	0.14601
	SOM	-0.00074	0.0615	0.04205	0.14425	0.16154
	AP	0.00714	0.04973	0.08277	0.091	0.13844
	CE	0.00269	0.02733	-0.00055	0.05468	0.11281
30 PC	Hclust (M)	0.05877	0.00723	0.07091	0.10751	0.07693
	Hclust (cor)	0.05782	0.09405	0.08529	0.02694	0.01246
	kmeans	0.00395	0.04829	0.03893	0.14333	0.14885
	SOM	0.00242	0.00377	0.03059	0.09584	0.14019
	AP	-0.00473	0.02723	0.03133	0.05013	0.03461
	CE	0.03411	-0.02687	0.02348	0.05805	0.13172
	Median	0.01623	0.04866	0.046825	0.1137	0.122785
