# Supplementary material for: Cluster analysis on high dimensional RNA-seq data with applications to cancer research - An evaluation study
Source: PLoS One. 2019 Dec 5;14(12):e0219102. doi: 10.1371/journal.pone.0219102 (PMC6894875; doi:10.1371/journal.pone.0219102)
Supplement: S13 Table — Average adjusted Rand index for 10 random samplings for different proportions of subtypes in the Stomach data set. (XLSX) [file pone.0219102.s013.xlsx]

## Sheet: Blad1
Selection method	Clustering method	Stomach
		0.1	0.2	0.3	0.4	0.5
100 genes	Hclust (M)	0.00148	0.03557	0.06923	0.05426	0.02909
	Hclust (cor)	-0.00194	0.01303	-0.0054	0.00539	0.00261
	kmeans	0.0212	0.03293	0.06433	0.05437	0.02691
	SOM	0.01983	0.03917	0.06433	0.05437	0.02691
	AP	0.02322	0.09707	0.11108	0.17199	0.107
	CE	0.01803	0.03338	0.06824	0.05482	0.02823
1000 genes	Hclust (M)	0.00122	0.17228	0.2346	0.22988	0.15289
	Hclust (cor)	0.00361	0.03059	0.20256	0.16967	0.19651
	kmeans	0.0123	0.09356	0.20185	0.22986	0.25767
	SOM	-0.00273	0.09538	0.20185	0.22736	0.25473
	AP	-0.01673	0.03249	0.05491	0.08517	0.16904
	CE	-0.01826	0.08365	0.19041	0.21628	0.25648
All genes	Hclust (M)	0.00763	0.07894	0.16747	0.2106	0.1152
	Hclust (cor)	-0.00317	-0.00428	0.07222	0.05662	0.07193
	kmeans	0.04271	0.09308	0.15022	0.19116	0.19142
	SOM	-0.02381	0.02706	0.04982	0.08325	0.0805
	AP	0.11778	0.09829	0.14514	0.10437	0.16301
	CE	0.07153	0.04975	0.12267	0.14675	0.12754
5 PC	Hclust (M)	0.01464	0.08267	0.18903	0.20101	0.14179
	Hclust (cor)	0.0124	0.026	0.01253	0.00076	0.02475
	kmeans	0.02576	0.07383	0.14089	0.19426	0.20938
	SOM	0.03055	0.07568	0.13734	0.19426	0.21138
	AP	0.00665	0.0902	0.12093	0.14383	0.2171
	CE	0.07422	0.09671	0.16956	0.14675	0.10422
30 PC	Hclust (M)	0.02613	0.07618	0.07671	0.15346	0.06721
	Hclust (cor)	0.08345	0.12742	0.09866	0.05472	0.00786
	kmeans	0.04064	0.09261	0.16109	0.18579	0.19119
	SOM	0.0403	0.10587	0.16458	0.18579	0.19937
	AP	0.06387	0.11237	0.14567	0.13003	0.21128
	CE	0.034	0.08269	0.19404	0.12188	0.11775
	Median	0.01893	0.080805	0.139115	0.14675	0.134665
