# Supplementary material for: Cluster analysis on high dimensional RNA-seq data with applications to cancer research - An evaluation study
Source: PLoS One. 2019 Dec 5;14(12):e0219102. doi: 10.1371/journal.pone.0219102 (PMC6894875; doi:10.1371/journal.pone.0219102)
Supplement: S14 Table — Average adjusted Rand index for 10 random samplings when keeping the subtypes fixed at 50%. (XLSX) [file pone.0219102.s014.xlsx]

## Sheet: Blad1
Selection method	Clustering method	Brain					Kidney					Stomach
		Females	Mixed females	Males	Mixed males	Mixed all	Females	Mixed females	Males	Mixed males	Mixed all	Females	Mixed females	Males	Mixed males	Mixed all
100 genes	Hclust (M)	0.0049	0.013397	0.0707	0.0861019	0.0371	0.14029	0.0091354	0.18968	0.0121622	0.03381	0.238	0.0107286	0.2526	0.000118203	-0.0245
	Hclust (cor)	0.007	0.13326	0.0059	0.138004	-0.0023	0.02549	0.238288	0.02366	0.161551	-0.01977	0.0013	0.178112	-0.0037	0.121806	-0.0182
	kmeans	-0.0071	0.0117052	0.1063	0.0982668	0.05	0.09931	0	0.2558	0	0.02695	0.2097	0.00118203	0.3937	0	-0.0274
	SOM	-0.0071	0.0117052	0.1063	0.0982668	0.05	0.08335	0.0121622	0.2545	0.0139073	0.02695	0.2325	0.00118203	0.3937	0	-0.0274
	AP	0.0386	0.0767986	0.1678	0.0934862	0.0849	0.06774	-0.00464795	0.208	-0.011264	0.01443	0.1861	0.0757384	0.2481	0.075988	0.0742
	CE	0.0109	0.0157842	0.112	0.0934135	0.0389	0.09524	0	0.25155	0	0.03159	0.2236	0.0035461	0.3753	0	-0.0268
1000 genes	Hclust (M)	0.019	0.0235294	0.1295	0.0972621	0.0599	0.09861	0.0909921	0.11738	0.0472585	0.1335	0.1505	0.191706	0.2082	0.0887944	0.1484
	Hclust (cor)	0.0498	0.106878	0.172	0.143503	0.1239	0.07873	0.0440532	0.17027	0.0725212	0.06395	0.1203	0.225047	0.169	0.117739	0.1685
	kmeans	0.0004	0.0175044	0.1205	0.0862925	0.0564	0.10467	0.0350699	0.21423	0.0671131	0.15751	0.252	0.187112	0.2548	0.107975	0.1526
	SOM	0.0028	0.0175044	0.1205	0.0862925	0.0564	0.06116	0.0188781	0.16136	0.0700078	0.14254	0.252	0.187112	0.2602	0.107975	0.1526
	AP	0.0262	0.0612045	0.1851	0.153365	0.1115	0.01264	0.0157761	0.11491	0.126568	0.10226	0.1694	0.146639	0.1332	0.0742406	0.1137
	CE	0.0134	0.0334978	0.1331	0.0977225	0.0699	0.12873	0.0529202	0.20904	0.143664	0.14407	0.2193	0.187112	0.2602	0.107975	0.1526
All genes	Hclust (M)	0.1836	0.212684	0.3504	0.259263	0.2428	-0.0077	-0.0013547	0.13957	0.0476423	0.08949	0.218	0.223838	0.1266	0.101489	0.1625
	Hclust (cor)	0.0848	0.050805	0.2018	0.082257	0.0647	0.0282	0.0248753	0.21856	0.0376533	0.12334	0.1171	0.0958535	0.0353	0.00984092	0.0538
	kmeans	0.0409	0.0383241	0.1606	0.107209	0.0755	0.03314	0.0234244	0.13356	0.0576424	0.17612	0.2568	0.221656	0.212	0.101062	0.1524
	SOM	0.0066	0.038551	0.1323	0.0796718	0.0565	0.01182	0.0193693	0.01208	0.0509894	0.01958	0.097	0.109886	0.0957	0.0423531	0.079
	AP	0.1398	0.129215	0.2729	0.264057	0.1994	0.02381	-0.0152067	0.09753	0.022199	0.10567	0.1942	0.203877	0.1407	0.150933	0.179
	CE	0.041	0.0824783	0.1907	0.155272	0.1177	0.03849	0.0161893	0.12467	0.0609532	0.07285	0.2076	0.144996	0.1499	0.0612294	0.1055
5 PC	Hclust (M)	0.1198	0.212684	0.0877	0.259263	0.1695	0.03217	-0.0013547	0.15687	0.0476423	0.03439	0.2035	0.223838	0.1972	0.101489	0.1527
	Hclust (cor)	0.0018	0.050805	0.0023	0.082257	0.003	-0.00727	0.0248753	-0.01765	0.0376533	-0.00369	0.0142	0.0958535	0.0112	0.00984092	-0.0022
	kmeans	0.041	0.0383241	0.1414	0.107209	0.0724	0.00927	0.0234244	0.16727	0.0576424	0.17714	0.2572	0.221656	0.2483	0.101062	0.1555
	SOM	0.041	0.038551	0.1414	0.0796718	0.0724	0.01013	0.0193693	0.16754	0.0509894	0.19336	0.2572	0.109886	0.2333	0.0423531	0.1555
	AP	0.1655	0.129215	0.3256	0.264057	0.1394	0.01576	-0.0152067	0.06842	0.022199	0.10197	0.2049	0.203877	0.2257	0.150933	0.0673
	CE	0.095	0.0928428	0.1907	0.144974	0.1177	0.03733	0.0353459	0.12731	0.0630473	0.12248	0.1944	0.162246	0.1643	0.0700479	0.12
30 PC	Hclust (M)	0.0886	0.212684	0.1468	0.259263	0.1007	NA	NA	NA	NA	NA	0.1147	0.223838	0.1354	0.101489	0.0801
	Hclust (cor)	0.0016	0.050805	0.0039	0.082257	0.0125	NA	NA	NA	NA	NA	0.0345	0.0958535	-0.0019	0.00984092	-0.007
	kmeans	0.0292	0.0383241	0.1599	0.107209	0.074	NA	NA	NA	NA	NA	0.2568	0.221656	0.1997	0.101062	0.1438
	SOM	0.0288	0.038551	0.1504	0.0796718	0.074	NA	NA	NA	NA	NA	0.0495	0.109886	0.1308	0.0423531	0.069
	AP	0.1464	0.129215	0.2251	0.264057	0.1581	NA	NA	NA	NA	NA	0.057	0.203877	0.0926	0.150933	0.0899
	CE	0.1279	0.058794	0.1565	0.125749	0.0914	NA	NA	NA	NA	NA	0.225	0.126674	0.1507	0.102687	0.1255
	Median	0.0339	0.050805	0.1441	0.102738	0.0732	0.035235	0.0191237	0.159115	0.0493158	0.09573	0.2042	0.170179	0.1831	0.0949283	0.1096
